# Supplementary material for: The universal suppressor mutation restores membrane budding defects in the HSV-1 nuclear egress complex by stabilizing the oligomeric lattice
Source: PLoS Pathog. 2024 Jan 16;20(1):e1011936. doi: 10.1371/journal.ppat.1011936 (PMC10817169; doi:10.1371/journal.ppat.1011936)
Supplement: S1 Data — (XLSX) [file ppat.1011936.s024.xlsx]

## Sheet: Fig. 1e
	NEC220							NEC-SUP								NEC-DN						NEC-DN/SUP							NEC-D35A							NEC-E37A							NEC E37A/SUP
Biological Replicate	Technical Replicate	Background (BG)	(ILVs/GUVs)	Raw Value (ILV-BG)	Average (AVG)	% Normalized Budding (Raw Values/NEC AVG) * 100	Biological Replicate Average (%)	Biological Replicate	Technical Replicate	(ILVs/GUVs)	Raw Value (ILV-BG)	Average (AVG)	% Normalized Budding (Raw Values/NEC AVG) * 100	Biological Replicate Average (%)	Biological Replicate	Technical Replicate	(ILVs/GUVs)	Raw Value (ILV-BG)	Average (AVG)	% Normalized Budding (Raw Values/NEC AVG) * 100	Biological Replicate Average (%)	Biological Replicate	Technical Replicate	(ILVs/GUVs)	Raw Value (ILV-BG)	Average (AVG)	% Normalized Budding (Raw Values/NEC AVG) * 100	Biological Replicate Average (%)	Biological Replicate	Technical Replicate	(ILVs/GUVs)	Raw Value (ILV-BG)	Average (AVG)	% Normalized Budding (Raw Values/NEC AVG) * 100	Biological Replicate Average (%)	Biological Replicate	Technical Replicate	(ILVs/GUVs)	Raw Value (ILV-BG)	Average (AVG)	% Normalized Budding (Raw Values/NEC AVG) * 100	Biological Replicate Average (%)	Biological Replicate	Technical Replicate	(ILVs/GUVs)	Raw Value (ILV-BG)	Average (AVG)	% Normalized Budding (Raw Values/NEC AVG) * 100	Biological Replicate Average (%)
1	1	0.05	0.15	0.1	0.1	100	100	1	1	0.18	0.13	0.133333	130	133.333	1	1	0.07	0.02	0	20	0															1	1	0.06	0.01	0.00333333	10	3.33333
	2	0.11	0.24	0.13		130			2	0.24	0.13		130			2	0.09	-0.02		-20																	2	0.14	0.03		30
	3	0.12	0.19	0.07		70			3	0.26	0.14		140			3	0.12	0		0																	3	0.09	-0.03		-30
2	1	0	0.08	0.08	0.126667	63.1579	100	2	1	0.17	0.17	0.146667	134.211	115.789
	2	0.01	0.14	0.13		102.632			2	0.1	0.09		71.0526
	3	0.02	0.19	0.17		134.211			3	0.2	0.18		142.105
3	1	0.03	0.12	0.09	0.103333	87.0968	100	3	1	0.11	0.08	0.0766667	77.4194	74.1935								1	1	0.13	0.1	0.0733333	96.7742	70.9677
	2	0.03	0.12	0.09		87.0968			2	0.09	0.06		58.0645										2	0.06	0.03		29.0323
	3	0.01	0.14	0.13		125.806			3	0.1	0.09		87.0968										3	0.1	0.09		87.0968
4	1	0.05	0.14	0.09	0.106667	84.375	100								2	1	0.05	0	0.00333333	0	3.125	2	1	0.133333	0.0833333	0.114444	78.125	107.292	1	1	0.16	0.11	0.11	103.125	103.125	2	1	0.04	-0.01	0.00333333	-9.375	3.125	1	1	0.13	0.08	0.0866667	75	81.25
	2	0.04	0.14	0.1		93.75										2	0.04	0		0			2	0.17	0.13		121.875			2	0.11	0.07		65.625			2	0.04	0		0			2	0.12	0.08		75
	3	0.03	0.16	0.13		121.875										3	0.04	0.01		9.375			3	0.16	0.13		121.875			3	0.18	0.15		140.625			3	0.05	0.02		18.75			3	0.13	0.1		93.75
5	1	0.06	0.15	0.09	0.0855556	105.195	100								3	1	0.08	0.02	0.01	23.3766	11.6883	3	1	0.08	0.08	0.0833333	93.5065	97.4026								3	1	0.08	0.02	0.00666667	23.3766	7.79221
	2	0.09	0.166667	0.0766667		89.6104										2	0.09	0		0			2	0.09	0.09		105.195										2	0.08	-0.01		-11.6883
	3	0.07	0.16	0.09		105.195										3	0.08	0.01		11.6883			3	0.08	0.08		93.5065										3	0.08	0.01		11.6883
6	1	0.04	0.175258	0.135258	0.140641	96.172	100																						2	1	0.12	0.08	0.104815	56.8822	74.5263								2	1	0.111111	0.0711111	0.0753132	50.562	53.5498
	2	0.04	0.166667	0.126667		90.0635																								2	0.144444	0.104444		74.2629										2	0.119565	0.0795652		56.5731
	3	0.03	0.19	0.16		113.764																								3	0.16	0.13		92.4336										3	0.105263	0.0752632		53.5142
7	1	0.04	0.175258	0.135258	0.129939	104.093	100																						3	1	0.15	0.11	0.112696	84.6552	86.7298								3	1	0.13	0.09	0.108681	69.2634	83.6404
	2	0.043956	0.19	0.146044		112.394																								2	0.172043	0.128087		98.5748										2	0.17	0.126044		97.0025
	3	0.04	0.148515	0.108515		83.5122																								3	0.14	0.1		76.9593										3	0.15	0.11		84.6552
[truncated: 42 more columns]

## Sheet: Fig. 2a-d
Fig. 2a UL34-null/WT-UL31 complementation hexameric oligomeric interface mutants
Vector (no UL34)		WTUL34		D35AUL34/E37AUL34		D35AUL34		E37AUL34		T123QUL34
Raw Titer PFU	Log PFU	Raw Titer PFU	Log PFU	Raw Titer PFU	Log PFU	Raw Titer PFU	Log PFU	Raw Titer PFU	Log PFU	Raw Titer PFU	Log PFU
6400	3.80618	730000	5.86332	9200	3.96379	1320000	6.12057	105000	5.02119	92000	4.96379
2700	3.43136	250000	5.39794	3500	3.54407	270000	5.43136	36000	4.5563	33000	4.51851
800	2.90309	100000	5	400	2.60206	150000	5.17609	15000	4.17609	9000	3.95424
Fig. 2b UL31-null/WT-UL31 complementation interhexameric oligomeric interface mutants
Vector (no UL31)		WTUL31		F252YUL31		E153RUL31
Raw Titer PFU	Log PFU	Raw Titer PFU	Log PFU	Raw Titer PFU	Log PFU	Raw Titer PFU	Log PFU
450	2.65321	23000	4.36173	31000	4.49136	3200	3.50515
670	2.82607	25000	4.39794	23000	4.36173	4300	3.63347
880	2.94448	24900	4.3962	19000	4.27875	5500	3.74036
Fig. 2c UL34-null/SUP-UL31 complementation hexameric oligomeric interface mutants
Vector (no UL34)		WTUL34		D35A/E37AUL34		D35AUL34		E37AUL34		T123QUL34
Raw Titer PFU	Log PFU	Raw Titer PFU	Log PFU	Raw Titer PFU	Log PFU	Raw Titer PFU	Log PFU	Raw Titer PFU	Log PFU	Raw Titer PFU	Log PFU
6000	3.77815	16000	4.20412	22000	4.34242	37000	4.5682	20000	4.30103	6000	3.77815
5800	3.76343	51000	4.70757	27600	4.44091	43000	4.63347	58000	4.76343	5900	3.77085
1490	3.17319	133000	5.12385	78000	4.89209	187000	5.27184	115000	5.0607	7800	3.89209
Fig. 2d UL31-null/SUP-UL31 complementation interhexameric oligomeric interface mutants
Vector (no UL31)		WTUL31		R229LUL31		F252YUL31		E153RUL31
Raw Titer PFU	Log PFU	Raw Titer PFU	Log PFU	Raw Titer PFU	Log PFU	Raw Titer PFU	Log PFU	Raw Titer PFU	Log PFU
450	2.65321	23000	4.36173	90000	4.95424	25000	4.39794	3400	3.53148
670	2.82607	25000	4.39794	81000	4.90849	33000	4.51851	5700	3.75587
880	2.94448	24900	4.3962	53000	4.72428	18000	4.25527	4700	3.6721

## Sheet: Fig. 3b
	NEC220							NEC-K137A								NEC-K137A/SUP						NEC-R139A							NEC-K137A/R139A							NEC-K137A/R139A/SUP
Biological Replicate	Technical Replicate	Background (BG)	(ILVs/GUVs)	Raw Value (ILV-BG)	Average (AVG)	% Normalized Budding (Raw Values/NEC AVG) * 100	Biological Replicate Average (%)	Biological Replicate	Technical Replicate	(ILVs/GUVs)	Raw Value (ILV-BG)	Average (AVG)	% Normalized Budding (Raw Values/NEC AVG) * 100	Biological Replicate Average (%)	Biological Replicate	Technical Replicate	(ILVs/GUVs)	Raw Value (ILV-BG)	Average (AVG)	% Normalized Budding (Raw Values/NEC AVG) * 100	Biological Replicate Average (%)	Biological Replicate	Technical Replicate	(ILVs/GUVs)	Raw Value (ILV-BG)	Average (AVG)	% Normalized Budding (Raw Values/NEC AVG) * 100	Biological Replicate Average (%)	Biological Replicate	Technical Replicate	(ILVs/GUVs)	Raw Value (ILV-BG)	Average (AVG)	% Normalized Budding (Raw Values/NEC AVG) * 100	Biological Replicate Average (%)	Biological Replicate	Technical Replicate	(ILVs/GUVs)	Raw Value (ILV-BG)	Average (AVG)	% Normalized Budding (Raw Values/NEC AVG) * 100	Biological Replicate Average (%)
1	1	0.12	0.329897	0.209897	0.167541	125.281	100	1	1	0.204082	0.0840816	0.0888353	50.1856	53.0229								1	1	0.313131	0.193131	0.184377	115.274	110.049	1	1	0.262626	0.142626	0.132559	85.129	79.1201
	2	0.13	0.272727	0.142727		85.1893			2	0.242424	0.112424		67.1024										2	0.34	0.21		125.342			2	0.242424	0.112424		67.1024
	3	0.12	0.27	0.15		89.5301			3	0.19	0.07		41.7807										3	0.27	0.15		89.5301			3	0.262626	0.142626		85.129
2	1	0.04	0.175258	0.135258	0.140641	96.172	100	2	1	0.11	0.07	0.0727175	49.7719	51.7042								2	1	0.17	0.13	0.133333	92.4336	94.8037	2	1	0.102041	0.0620408	0.0673469	44.1127	47.8855
	2	0.04	0.166667	0.126667		90.0635			2	0.0918367	0.0518367		36.8574										2	0.18	0.14		99.5439			2	0.08	0.04		28.4411
	3	0.03	0.19	0.16		113.764			3	0.126316	0.0963158		68.4832										3	0.16	0.13		92.4336			3	0.13	0.1		71.1028
3	1	0.06	0.15	0.09	0.0855556	105.195	100	3	1	0.1	0.04	0.0333333	46.7532	38.961								3	1	0.19	0.13	0.09	151.948	105.195	3	1	0.13	0.07	0.0366667	81.8182	42.8571
	2	0.09	0.166667	0.0766667		89.6104			2	0.11	0.02		23.3766										2	0.14	0.05		58.4416			2	0.12	0.03		35.0649
	3	0.07	0.16	0.09		105.195			3	0.11	0.04		46.7532										3	0.16	0.09		105.195			3	0.08	0.01		11.6883
4	1	0.11	0.298077	0.188077	0.195434	96.2354	100								1	1	0.322917	0.212917	0.164735	108.945	84.2916															1	1	0.34	0.23	0.222673	117.687	113.938
	2	0.128713	0.346939	0.218226		111.662										2	0.27	0.141287		72.2939																	2	0.326733	0.19802		101.323
	3	0.13	0.31	0.18		92.1026										3	0.27	0.14		71.6353																	3	0.37	0.24		122.803
5	1	0.125	0.268519	0.143519	0.159744	89.8427	100								2	1	0.333333	0.208333	0.210205	130.417	131.588															2	1	0.27	0.145	0.135774	90.7701	84.9949
	2	0.14	0.285714	0.145714		91.2172										2	0.333333	0.193333		121.027																	2	0.232323	0.0923232		57.7944
	3	0.15	0.34	0.19		118.94										3	0.378947	0.228947		143.321																	3	0.32	0.17		106.42
6	1	0.13	0.3	0.17	0.166746	101.951	100								3	1	0.25	0.12	0.152437	71.9655	91.4183															3	1	0.273684	0.143684	0.149562	86.1693	89.6944
	2	0.145631	0.292929	0.147298		88.3366										2	0.28	0.134369		80.5828																	2	0.29	0.144369		86.5799
	3	0.147059	0.33	0.182941		109.712										3	0.35	0.202941		121.706																	3	0.307692	0.160633		96.334

## Sheet: Fig. 3cd
Fig. 3c UL34-null/WT-UL31 complementation heterodimeric interface mutants
Vector (no UL34)		WTUL34		K137AUL34		R139AUL34		K137AUL34/R139AUL34
Raw Titer PFU	Log PFU	Raw Titer PFU	Log PFU	Raw Titer PFU	Log PFU	Raw Titer PFU	Log PFU	Raw Titer PFU	Log PFU
6400	3.80618	730000	5.86332	12600	4.10037	2500000	6.39794	17800	4.25042
2700	3.43136	250000	5.39794	4100	3.61278	660000	5.81954	4300	3.63347
800	2.90309	100000	5	1400	3.14613	280000	5.44716	1000	3
Fig. 3d - UL34-null/SUP-UL31 complementation heterodimeric interface mutants
Vector (no UL34)		WTUL34		K137AUL34		R139AUL34		K137A/R139AUL34
Raw Titer PFU	Log PFU	Raw Titer PFU	Log PFU	Raw Titer PFU	Log PFU	Raw Titer PFU	Log PFU	Raw Titer PFU	Log PFU
6000	3.77815	16000	4.20412	9000	3.95424	35000	4.54407	14000	4.14613
5800	3.76343	51000	4.70757	12800	4.10721	67000	4.82607	16000	4.20412
1490	3.17319	133000	5.12385	16000	4.20412	235000	5.37107	48000	4.68124

## Sheet: Fig. 4c
	NEC220							NEC-SUP-His								NEC-SE6-His*						NEC-SE6-SUP-His
Biological Replicate	Technical Replicate	Background (BG)	(ILVs/GUVs)	Raw Value (ILV-BG)	Average (AVG)	% Normalized Budding (Raw Values/NEC AVG) * 100	Biological Replicate Average (%)	Biological Replicate	Technical Replicate	(ILVs/GUVs)	Raw Value (ILV-BG)	Average (AVG)	% Normalized Budding (Raw Values/NEC AVG) * 100	Biological Replicate Average (%)	Biological Replicate	Technical Replicate	(ILVs/GUVs)	Raw Value (ILV-BG)	Average (AVG)	% Normalized Budding (Raw Values/NEC AVG) * 100	Biological Replicate Average (%)	Biological Replicate	Technical Replicate	(ILVs/GUVs)	Raw Value (ILV-BG)	Average (AVG)	% Normalized Budding (Raw Values/NEC AVG) * 100	Biological Replicate Average (%)
1	1	0.039604	0.19	0.150396	0.135965	110.614	100	1	1	0.13	0.090396	0.0962545	66.485	70.7938	1	1	0.0824742	0.0428703	0.0183292	31.5305	13.4809	1	1	0.09	0.050396	0.050928	37.0656	37.4568
	2	0.09	0.19	0.1		73.5486			2	0.2	0.11		80.9034			2	0.09375	0.00375		2.75807			2	0.14	0.05		36.7743
	3	0.0816327	0.23913	0.157498		115.837			3	0.17	0.0883673		64.9929			3	0.09	0.00836735		6.15406			3	0.134021	0.052388		38.5306
2	1	0.14	0.22	0.08	0.126528	63.2272	100	2	1	0.29	0.15	0.125319	118.551	99.0448	2	1	0.14	0	0.0305724	0	24.1626	2	1	0.163265	0.0232653	0.0944218	18.3875	74.6253
	2	0.1	0.239583	0.139583		110.318			2	0.2	0.1		79.034			2	0.16	0.06		47.4204			2	0.26	0.16		126.454
	3	0.14	0.3	0.16		126.454			3	0.265957	0.125957		99.5492			3	0.171717	0.0317172		25.0674			3	0.24	0.1		79.034
3	1	0.12	0.24	0.12	0.0991156	121.071	100	3	1	0.23	0.11	0.0857823	110.981	86.5477	3	1	0.12	0	0.00244898	0	2.47083	3	1	0.21	0.09	0.0591156	90.803	59.6431
	2	0.132653	0.2	0.0673469		67.9478			2	0.21	0.0773469		78.0371			2	0.14	0.00734694		7.41249			2	0.21	0.0773469		78.0371
	3	0.19	0.3	0.11		110.981			3	0.26	0.07		70.6246			3	0.19	0		0			3	0.2	0.01		10.0892
															* data reported in Thorsen et al., PLoS Pathogens, 2022
